# Supplementary material for: Rare human mitochondrial HV lineages spread from the Near East and Caucasus during post-LGM and Neolithic expansions
Source: Sci Rep. 2019 Oct 14;9:14751. doi: 10.1038/s41598-019-48596-1 (PMC6791841; doi:10.1038/s41598-019-48596-1)
Supplement: Supplementary file 1 — Supplementary Table S1 [file 41598_2019_48596_MOESM1_ESM.xlsx]

## Sheet: Main
Supplementary Table S1. List of All Mitogenomes Used in This Study. New Proposed subclades are in Italics.
Genbank ID	Article ID	Haplogroup	Location	Reference
N/A	GD39	HV	Iran (ancient)	Narasimhan et al. (2018)
MF362777	Ararat_38	HV*	Armenia	Margaryan et al. (2017)
MF362747	Ararat_3	HV*	Armenia	Margaryan et al. (2017)
KC911472		HV*	Iran: Persian	Derenko et al. (2013)
MF362708	arm27_mt	HV*	Armenia (ancient)	Margaryan et al. (2017)
JF320654		HV1	Armenia	Family Tree DNA
KX231659		HV1a'b'c'	Armenia	Family Tree DNA
KJ446280		HV1a'b'c'	Palestine	Lippold et al. (2014)
KJ446279		HV1a'b'c'	Palestine	Lippold et al. (2014)
KC911311		HV1a'b'c'	Iran: Persian	Derenko et al. (2013)
EF660936		HV1a'b'c'	Italy	Gasparre et al. (2007)
AY738943		HV1a'b'c'	Italy	Achilli et al. (2004)
MF362727	arm46_mt	HV1a1	Armenia (ancient)	Margaryan et al. (2017)
KX351424		HV1a1	Armenian (Turkey)	Family Tree DNA
KP340153	DB1235	HV1a1	Italy: Trapani	De Fanti et al. (2015)
KJ856750		HV1a1	Azerbaijan	Derenko et al. (2014)
HM852761		HV1a1	Armenia	Schönberg et al. (2011)
FJ210914		HV1a1	Armenian (Aintab, Turkey)	Family Tree DNA
MF362861	Artsakh_72	HV1a1a	Armenian	Margaryan et al. (2017)
KF148549		HV1a1a	Russia: Yakut	Duggan et al. (2013)
KF148433		HV1a1a	Russia: Yakut	Duggan et al. (2013)
KF148433		HV1a1a	Russia: Yakut	Duggan et al. (2013)
HM575427		HV1a1a	Armenian	Family Tree DNA
FJ460547		HV1a1a	Tunisia	Costa et al. (2009)
EF556168		HV1a1a	Georgia	Behar et al. (2008)
-	10SC	HV1a1a	Assyrian	This study
KJ856771		HV1a1a1	Russia: Buryat Republic (Barghut)	Derenko et al. (2014)
KJ856730		HV1a1a1	China: Inner Mongolia (Barghut)	Derenko et al. (2014)
KJ856711		HV1a1a1	Russia: Buryat Republic (Khamnigan)	Derenko et al. (2014)
KJ856752		HV1a1a2	Russia: Buryat Republic	Derenko et al. (2014)
KC911540		HV1a1a3	Iran: Qashqai	Derenko et al. (2013)
JQ002593		HV1a1a3	Armenian	Family Tree DNA
KP340154	DB2008	HV1a1a4	Italy: Matera	De Fanti et al. (2015)
JF260940		HV1a1a4	Yemen	Musilova et al. (2011)
JF260939		HV1a1a4	Yemen	Musilova et al. (2011)
JF260938		HV1a1a4	Yemen	Musilova et al. (2011)
HQ326986		HV1a1b	Syriac	Family Tree DNA -Sequence has been removed from GenBank.
MF362714	arm32_mt	HV1a2	Armenia (ancient)	Margaryan et al. (2017)
KJ446257		HV1a2	Palestine	Lippold et al. (2014)
KC257345		HV1a2	USA	Sequeira et al. (2015)
JF316743		HV1a2	Armenian	Family Tree DNA
JF260943		HV1a2	Tunisia	Musilova et al. (2011)
JF260942		HV1a2	Morocco	Musilova et al. (2011)
JF260941		HV1a2	Sudan	Musilova et al. (2011)
EU935461		HV1a2	Egypt	Kujanova et al. (2009)
EF660935		HV1a2	Italy	Gasparre et al. (2007)
-	C112	HV1a2	Assyrian	This study
JX153051		HV1a2b	Greece	Raule et al. (2014)
JF260937		HV1a3	Yemen	Musilova et al. (2011)
JF260936		HV1a3	Yemen	Musilova et al. (2011)
JF260935		HV1a3	Ethiopia	Musilova et al. (2011)
JF260934		HV1a3	Yemen	Musilova et al. (2011)
KC911597		HV1a3a	Iran: Persian	Derenko et al. (2013)
KP340176		HV1b	Italy: Caltanissetta	De Fanti et al. (2015)
AY738942		HV1b	Druze (Israel)	Achilli et al. (2004)
-	M1	HV1b	Assyrian	This study
-	179	HV1b	Assyrian	This study
N/A	ERS1790732	HV1b1	Lebanon (ancient)	Haber et al. (2017)
JF260951		HV1b1	Somalia	Musilova et al. (2011)
JF260950		HV1b1	Yemen	Musilova et al. (2011)
JF260949		HV1b1	Yemen	Musilova et al. (2011)
JF260948		HV1b1	Yemen	Musilova et al. (2011)
JF260947		HV1b1	Somalia	Musilova et al. (2011)
JF260946		HV1b1	Yemen	Musilova et al. (2011)
EF556182		HV1b1	Yemen	Behar et al. (2008)
JF260945		HV1b1b	Somalia	Musilova et al. (2011)
KC020246		HV1b2	Ashkenazi Jew	Family Tree DNA
JX025553		HV1b2	Ashkenazi Jew (Belarus)	Family Tree DNA
JQ705540		HV1b2	Romania (Jew)	Behar et al. (2012)
JQ705004		HV1b2	Poland	Behar et al. (2012)
JQ703475		HV1b2	Russia	Behar et al. (2012)
JQ703415		HV1b2	Ashkenazi Jew (Lithuania)	Behar et al. (2012)
JQ703250		HV1b2	Ashkenazi Jew (Lithuania)	Behar et al. (2012)
JQ703090		HV1b2	Ukraine	Behar et al. (2012)
FJ210876		HV1b2	Jewish	Family Tree DNA
EF421157		HV1b2	Ashkenazi Jew (Lithuania)	Family Tree DNA
EF396958		HV1b2	Ashkenazi Jew (Lithuania)	Family Tree DNA
DQ856316		HV1b2	Unknown	Family Tree DNA
KY410197		HV1b3	Italy: Sardinia	Olivieri et al. (2017)
KY408196		HV1b3	Italy: Sardinia	Olivieri et al. (2017)
KY408194		HV1b3	Italy: Sardinia	Olivieri et al. (2017)
JQ704284		HV1b3	Unknown	Behar et al. (2012)
HQ412622		HV1b3	Armenian	Family Tree DNA
HM998901		HV1b3	Armenian	Family Tree DNA
MF362854	Artsakh_64	HV1b3b	Armenian	Margaryan et al. (2017)
KC911450		HV1b3b	Armenian (Iran)	Derenko et al. (2013)
HQ165756		HV1b4	Armenian	Family Tree DNA -Sequence has been removed from GenBank.
-	C120	HV1b4	Assyrian	This study
-	C131	HV1b4	Assyrian	This study
-	C176	HV1b4	Assyrian	This study
JF260944		HV1b5	Tunisia	Musilova et al. (2011)
-	177	HV1b5	Assyrian	This study
-	C190	HV1b5	Assyrian	This study
KP340171	cze97	HV4	Czech Republic	De Fanti et al. (2015)
KC765917		HV4	Bulgaria	Family Tree DNA
EU545447		HV4	Russia	Malyarchuk et al. (2008)
EF417833		HV4	Unknown	Family Tree DNA
KP340174	herz57	HV4a1	Bosnia and Herzegovina	De Fanti et al. (2015)
KP340170	azerE43	HV4a1	Iran: Azeri	De Fanti et al. (2015)
KP340167	DB1589	HV4a1	Italy: Savona	De Fanti et al. (2015)
JQ705344		HV4a1	Italy	Behar et al. (2012)
JQ704445		HV4a1	France	Behar et al. (2012)
JN214428	FT1	HV4a1	France	Gómez-Carballa et al. (2012)
HM765460		HV4a1	Italy	Zaragoza et al. (2012)
EF660939		HV4a1	Italy	Gasparre et al. (2007)
N/A	GEN85	HV4a1+16291	Hungary (ancient)	Olalde et al. (2018)
JN214427	B5001	HV4a1+16291	Bulgaria	Gómez-Carballa et al. (2012)
GQ888728		HV4a1+16291	Spain (Franco Cantabrian Region)	García et al. (2011)
JX297154		HV4a1a	Spain	Cardoso et al. (2013)
JN214425	GP24	HV4a1a	England	Gómez-Carballa et al. (2012)
JN214422	GP15	HV4a1a	Denmark	Gómez-Carballa et al. (2012)
JN214405	19	HV4a1a	France	Gómez-Carballa et al. (2012)
JN214396	84G	HV4a1a	Spain (Franco Cantabrian Region)	Gómez-Carballa et al. (2012)
JN214395	2HL	HV4a1a	Spain (Franco Cantabrian Region)	Gómez-Carballa et al. (2012)
MF362913	Erzrum_40	HV4a2	Armenian (Turkey)	Margaryan et al. (2017)
KY367264		HV4a2	Armenian (Turkey)	Family Tree DNA
KP340179	ass77	HV4a2a	Assyrian	De Fanti et al. (2015)
KP340178	ass22	HV4a2a	Assyrian	De Fanti et al. (2015)
HM228422		HV4a2a	Assyrian	Family Tree DNA
GQ888731		HV4a2a	Jordan	García et al. (2011)
-	M8	HV4a2a	Assyrian	This study
-	C181	HV4a2a	Assyrian	This study
-	C149	HV4a2a	Assyrian	This study
-	C148	HV4a2a	Assyrian	This study
-	C137	HV4a2a	Assyrian	This study
-	C126	HV4a2a	Assyrian	This study
-	164	HV4a2a	Assyrian	This study
JQ704349		HV4a2b	Italy	Behar et al. (2012)
JN214429	FT2	HV4a2b	Italy	Gómez-Carballa et al. (2012)
EU935457		HV4a2b	Egypt	Kujanova et al. (2009)
MF362784	Ararat_47	HV4b	Armenia	Margaryan et al. (2017)
KP340180	gr21	HV4b	Greece	De Fanti et al. (2015)
KP340164	DB774	HV4b	Italy: Macerata	De Fanti et al. (2015)
HM852851		HV4b1	Turkey	Schönberg et al. (2011)
-	C113	HV4b1	Assyrian	This study
-	C186	HV4b1	Assyrian	This study
KP340172	dar97	HV4b2	Russia: Dagestan	De Fanti et al. (2015)
EF222234		HV4b2	Russia	Malyarchuk et al. (2008)
KP340173	ggz108	HV4c	Moldova	De Fanti et al. (2015)
KP340163	DB742	HV4c	Italy: Macerata	De Fanti et al. (2015)
JQ272477		HV4c	Italy: Cosenza	Family Tree DNA
AY738941		HV4c	Italy	Achilli et al. (2004)
KP340166	NONN_01	HV4d	Italy: Cosenza	De Fanti et al. (2015)
KP340165	DON_01	HV4d	Italy: Cosenza	De Fanti et al. (2015)
KP340162	DB359	HV4d	Italy: Crotone	De Fanti et al. (2015)
KP340161	DB2266	HV4d	Italy: Campobasso	De Fanti et al. (2015)
KC911424		HV12	Iran: Qashqai	Derenko et al. (2013)
KX034186		HV12a	Armenian	Family Tree DNA
HM852894	Georgian3	HV12a	Georgia	Schönberg et al. (2011)
HM852866	Turk19	HV12a	Turkey	Schönberg et al. (2011)
HM852865	Turk10	HV12a	Turkey	Schönberg et al. (2011)
HM852849	Turk15	HV12a	Turkey	Schönberg et al. (2011)
JN053060		HV12a1	Armenian	Family Tree DNA
HQ844516		HV12a1a	Armenian	Family Tree DNA
-	M10	HV12a1a	Assyrian	This study
-	C193	HV12a1a	Assyrian	This study
-	4A7	HV12a1a	Assyrian	This study
-	3NC	HV12a1a	Assyrian	This study
-	156	HV12a1a	Assyrian	This study
HM852785		HV12b	Armenia	Schönberg et al. (2011)
AY713976		HV12b	India	Palanichamy et al. (2004)
MF362796	Ararat_60	HV12b1	Armenia	Margaryan et al. (2017)
MF362703	arm21_mt	HV12b1	Armenia (ancient)	Margaryan et al. (2017)
KC911552		HV12b1	Iran: Qashqai	Derenko et al. (2013)
KC911482		HV12b1	Iran: Mazandarani	Derenko et al. (2013)
KC533522		HV12b1a	South Africa (Asian)	van der Walt et al. (2012)
AY713987	T26	HV12b1a	India	Palanichamy et al. (2004)
KP346003		HV12b1b	Myanmar	Li et al. (2015)
KJ856680		HV12b1b	Russia: Altai.Kazakh	Derenko et al. (2014)
KC911301		HV12b1b	Iran: Persian	Derenko et al. (2013)
MF362912	Erzrum_39	HV18	Armenian (Turkey)	Margaryan et al. (2017)
KC911471		HV18	Iran: Persian	Derenko et al. (2013)
KC911412		HV18	Armenian (Iran)	Derenko et al. (2013)
KC911340		HV18	Iran: Persian	Derenko et al. (2013)
JX153087	1573419	HV18	Italy: Calabria	Raule et al. (2014)
MF362876	Artsakh_88	HV18a	Armenian	Margaryan et al. (2017)
KP340130	DB1188	HV18a	Italy: Agrigento	De Fanti et al. (2015)
HM852816		HV18a	Iran	Schönberg et al. (2011)
-	C195	HV18a	Assyrian	This study
-	3A15	HV18a	Assyrian	This study
N/A	QLB15D	HV+16311C!	Germany (ancient)	Haak et al. (2015)
N/A	ALB3	HV+16311C!	Germany (ancient)	Haak et al. (2015)
N/A	LBK1254	HV+16311C!	Germany (ancient)	Haak et al. (2015)
N/A	OAW1	HV+16311C!	Germany (ancient)	Haak et al. (2015)
N/A	BUTK-3	HV+16311C!	Pakistan (ancient)	Narasimhan et al. (2018)
N/A	UZ-JAR8	HV+16311C!	Uzbekistan (ancient)	Narasimhan et al. (2018)
N/A	GEN13a	HV+16311C!	Hungary (ancient)	Lipson et al. (2017)
N/A	T2G2	HV+16311C!	Bulgaria (ancient)	Carpenter et al. (2013)
N/A	RISE564	HV+16311C!	Germany (ancient)	Allentoft et al. (2015)
KY967620		HV+16311C!	Bulgaria	Family Tree DNA
KP340168		HV+16311C!	Italy: Macerata	De Fanti et al. (2015)
KP340136	DB398	HV+16311C!	Italy: Cosenza	De Fanti et al. (2015)
KP340134		HV+16311C!	Italy	De Fanti et al. (2015)
KP340131		HV+16311C!	Italy	De Fanti et al. (2015)
KP340128	DB1096	HV+16311C!	Italy: Ragusa	De Fanti et al. (2015)
KP340127		HV+16311C!	Italy	De Fanti et al. (2015)
KC765916		HV+16311C!	Bulgaria	Family Tree DNA
JX153057		HV+16311C!	Greece	Raule et al. (2014)
JQ704966	6727	HV+16311C!	Unknown	Behar et al. (2012)
JQ703370	2751	HV+16311C!	Unknown	Behar et al. (2012)
JQ702444		HV+16311C!	Unknown	Behar et al. (2012)
JQ702299	11915	HV+16311C!	Unknown	Behar et al. (2012)
JQ701988	10614	HV+16311C!	Unknown	Behar et al. (2012)
JF313325		HV+16311C!	Sweden	Family Tree DNA
HQ660704		HV+16311C!	Norway	Family Tree DNA
HM370047		HV+16311C!	Germany	Family Tree DNA
HM370047		HV+16311C!	Austria	Family Tree DNA
HM352798		HV+16311C!	Hungary	Family Tree DNA
GQ228844		HV+16311C!	Poland	Family Tree DNA
EU545435		HV+16311C!	Russia	Malyarchuk et al. (2008)
EF660958		HV+16311C!	Italy	Gasparre et al. (2007)
EF222251		HV+16311C!	Poland	Malyarchuk et al. (2008)
AY713981	R98	HV+16311C!	India	Palanichamy et al. (2004)
N/A	DA55(Kyr23)	HV6	Kyrgyzstan (ancient)	Damgaard et al. (2018)
N/A	DA55(Kyr23)	HV6	Kyrgyzstan (ancient)	Damgaard et al. (2018)
N/A	DA220	HV6	Kazakhstan (ancient)	Damgaard et al. (2018)
JQ703363		HV6	Unknown	Behar et al. (2012)
JQ703180		HV6	Scotland	Behar et al. (2012)
JQ701965		HV6	Unknown	Behar et al. (2012)
HQ658738		HV6	England	Family Tree DNA
EU545452		HV6	Slovakia	Malyarchuk et al. (2008)
EU545454		Hv6a	Slovakia	Malyarchuk et al. (2008)
EU545439		Hv6a	Russia	Malyarchuk et al. (2008)
EU545436		HV6a	Russia	Malyarchuk et al. (2008)
KP763846		HV6b	India	Palanichamy et al. (2015)
JQ704322		HV6b	England	Behar et al. (2012)
EF222232		HV6b	Russia: Buryat Republic (Khamnigan)	Malyarchuk et al. (2008)
JQ702490		HV7	Germany	Behar et al. (2012)
JQ701908		HV7	England	Behar et al. (2012)
EU545443	R259	HV7	Russia	Malyarchuk et al. (2008)
EU545441	R165	HV7	Russia	Malyarchuk et al. (2008)
HQ112361		HV8	Armenia	Family Tree DNA
EU545457	Sl118	HV8	Slovakia	Malyarchuk et al. (2008)
EF222246	VT11	HV8	Russia	Malyarchuk et al. (2008)
N/A	STR535	HV9	Germany (ancient)	Veeramah et al. (2018)
N/A	Obj.278	HV9	Germany (ancient)	Olalde et al. (2018)
JX153443		HV9	Denmark	Raule et al. (2014)
JQ703367		HV9	Unkown	Behar et al. (2012)
JQ703202		HV9	Unkown	Behar et al. (2012)
HM852859		HV9	Turkey	Schönberg et al. (2011)
JQ703720		HV9+152C!	Unkown	Behar et al. (2012)
EF222253		HV9+152C!	Unkown	Malyarchuk et al. (2008)
N/A	Ker_1	HV9a	Germany (ancient)	Veeramah et al. (2018)
N/A	NG11/3	HV9a	Serbia (ancient)	Mathieson et al. (2018)
JQ705368		HV9a	Unkown	Behar et al. (2012)
EU545422		HV9a	Unkown	Malyarchuk et al. (2008)
KF162592		HV9a1	Unkown	Li et al. (2014)
KF161944		HV9a1	Denmark	Li et al. (2014)
KF161484		HV9a1	Denmark	Li et al. (2014)
KC257361		HV9a1	Unkown	Sequeira et al. (2015)
JQ704229		HV9a1	Unkown	Behar et al. (2012)
JQ703659		HV9a1a	Unkown	Behar et al. (2012)
FJ430150		HV9a1a	Australia	Family Tree DNA
EF222247		HV9a1a	Unkown	Malyarchuk et al. (2008)
KF162103		HV9b	Denmark	Li et al. (2014)
JQ704799		HV9b	Unkown	Behar et al. (2012)
KM272200		HV9b1	Russia	Family Tree DNA
FJ147309		HV9b1	Unkown	Sukernik et al. (2012)
EF222233		HV9b1	Unkown	Malyarchuk et al. (2008)
NA20814	#92	HV9c	Italy	Gómez-Carbella et al. (2015)
NA20763	#105	HV9c	Italy	Gómez-Carbella et al. (2015)
KC911421		HV9c	Iran: Persian	Derenko et al. (2013)
KM096775	106_Sb	HV10	Serbia	Malyarchuk et al. (2008)
JQ705743	902	HV10	Unknown	Behar et al. (2012)
JQ704217	4825	HV10	Poland	Behar et al. (2012)
HM008695		HV10	Hungary	Family Tree DNA
EU545420	CzII4	HV10	Czech Republic	Malyarchuk et al. (2008)
EF222245	KOS27	HV10	Poland	Malyarchuk et al. (2008)
JQ702048	10861	HV11	Italy	Behar et al. (2012)
GU592045	LCM_cancer_12	HV11	Austria	Fendt et al. (2011)
EF660954	PA_EU_IT_0042	HV11	Italy	Gasparre et al. (2007)
N/A	SP27-ind.13	HV14	Turkmenistan (ancient)	Narasimhan et al. (2018)
KM986526		HV14	Yemen	Vyas et al. (2016)
KC911391		HV14	Iran: Persian	Derenko et al. (2013)
JQ446408	P13	HV14	India	Khan et al. (2012) Unpublished
NA18743		HV14a	China	-
N/A	M9453	HV14a	Druze	Family Tree DNA
MF362848	Artsakh_58	HV14a	Armenian	Margaryan et al. (2017)
KP763852		HV14a	India	Palanichamy et al. (2015)
KC911456		HV14a	Iran: Persian	Derenko et al. (2013)
AY713988		HV14a	India	Palanichamy et al. (2004)
-	C200	HV14a	Assyrian	This study
-	151	HV14a	Assyrian	This study
N/A	F0238	HV15	Germany (ancient)	Olalde et al. (2018)
KP340177	ag194	HV15	Italy	De Fanti et al. (2015)
JQ704184	4764	HV15	UK	Behar et al. (2012)
MF317866		HV15a	UK	McGeehan et al. (2018)
KF162457	52216	HV15a	Denmark	Li et al. (2014)
JX153576	3199869	HV15a	Finland	Raule et al. (2014)
JX152993	1287072	HV15a	Finland	Raule et al. (2014)
JQ704124	4650	HV16	Germany	Behar et al. (2012)
HQ658354		HV16	Scotland	Family Tree DNA
KM101797	CaucID0001	HV16a	USA	Just et al. (2015)
KM096772	97_Sb	HV16a	Serbia	Malyarchuk et al. (2008)
KM096768	47_Sb	HV16a	Serbia	Malyarchuk et al. (2008)
KM096767	45_Sb	HV16a	Serbia	Malyarchuk et al. (2008)
KF162484	5229276	HV16a	Denmark	Li et al. (2014)
KF162178	48016	HV16a	Denmark	Li et al. (2014)
JQ702536	12795	HV16a	Germany	Behar et al. (2012)
KC911609		HV16b	Iran: Qashqai	Derenko et al. (2013)
KC911384		HV16b	Iran: Qashqai	Derenko et al. (2013)
KC911308		HV16b	Iran: Qashqai	Derenko et al. (2013)
EU545424	CzIII51	HV17	Czech Republic	Malyarchuk et al. (2008)
JQ705416	7941	HV17a	Ireland	Behar et al. (2012)
JQ702596	13009	HV17a	Unknown	Behar et al. (2012)
EF660975	PA_EU_IT_0063	HV22	Italy	Gasparre et al. (2007)
EF660945	PA_EU_IT_0033	HV22	Italy	Gasparre et al. (2007)
KC911525		HV23	Iran: Persian	Derenko et al. (2013)
FJ460528	TC9	HV23	Tunisia	Costa et al. (2009)
KP340135	DB2617	HV24	Italy	De Fanti et al. (2015)
KC257368	M-98E	HV24	Unknown	Sequeira et al. (2015)
KC911560		HV25	Iran: Persian	Derenko et al. (2013)
HM625688		HV25	Austria	Kloss-Brandstatter et al. (2010)
KP340129	DB1115	HV26	Italy: Enna	De Fanti et al. (2015)
HQ384193		HV26	Spain	Gómez-Carballa et al. (2011)
References
Achilli, A. et al. The molecular dissection of mtDNA haplogroup H confirms that the Franco-Cantabrian glacial refuge was a major source for the European gene pool. Am J Hum Genet 75(5), 910-918 (2004).
Allentoft, M.E. et al. Population genomics of bronze age Eurasia. Nature 522(7555), 167 (2015).
Behar, D.M. et al. Counting the founders: the matrilineal genetic ancestry of the Jewish Diaspora. PLoS ONE 3(4), e2062 (2008).
Behar, D.M. et al. A “Copernican” reassessment of the human mitochondrial DNA tree from its root. Am J Hum Genet 90: 675-684 (2012).
Cardoso, S. et al. The expanded mtDNA phylogeny of the Franco-Cantabrian region upholds the pre-neolithic genetic substrate of Basques. PLoS One 8, e67835 (2013).
Carpenter, M.L. et al. Pulling out the 1%: whole-genome capture for the targeted enrichment of ancient DNA sequencing libraries. Am J Hum Genet 93(5), 852-64 (2013).
Costa, M.D. et al. Data from complete mtDNA sequencing of Tunisian centenarians: Testing haplogroup association and the “golden mean” to longevity. Mech Age Dev 130, 222–226 (2009).
de Barros Damgaard, P. et al. 137 ancient human genomes from across the Eurasian steppes. Nature 557(7705), 369 (2018).
De Fanti, S. et al. Fine Dissection of Human Mitochondrial DNA Haplogroup HV Lineages Reveals Paleolithic Signatures from European Glacial Refugia. PLoS One 10(12), e0144391 (2015).
Derenko, M. et al. Complete mitochondrial DNA diversity in Iranians. PLoS One 8, e80673 (2013).
Derenko, M. et al. Western Eurasian ancestry in modern Siberians based on mitogenomic data. BMC Evol Biol 14, 217 (2014).
Duggan, A.T. et al. Investigating the prehistory of Tungusic peoples of Siberia and the Amur-Ussuri Region with complete mtDNA genome sequences and Y-chromosomal markers. PloS One 8, 83570 (2013).
Fendt, L. et al. Accumulation of mutations over the entire mitochondrial genome of breast cancer cells obtained by tissue microdissection. Breast Cancer Res Treat. 128(2), 327-336 (2011).
García, O. et al. Using mitochondrial DNA to test the hypothesis of a European post-glacial human recolonization from the Franco-Cantabrian refuge. Heredity 106, 37-45 (2011).
Gasparre, G. et al. Disruptive mitochondrial DNA mutations in complex I subunits are markers of oncocytic phenotype in thyroid tumors. Proc Natl Acad Sci USA 104(21), 9001-9006 (2007).
Gómez-Carballa, A. et al. Evolutionary analyses of entire genomes do not support the association of mtDNA mutations with Ras/MAPK pathway syndromes. PLoS ONE 6, e18348 (2011).
Gómez-Carballa, A. et al. Genetic continuity in the Franco-Cantabrian region: new clues from autochthonous mitogenomes. PLoS One 7, e32851 (2012).
Gómez-Carballa, A. et al. Mitogenomes from The 1000 Genome Project reveal new Near Eastern features in present-day Tuscans. PLoS One 10(3), e0119242 (2015).
Haak, W. et al. Massive migration from the steppe was a source for Indo-European languages in Europe. Nature 522(7555), 207 (2015).
Haber, M. et al. Continuity and admixture in the last five millennia of Levantine history from ancient Canaanite and present-day Lebanese genome sequences. Am J Hum Genet 101(2), 274-282 (2017).
Just, R.S. et al. Full mtGenome reference data: development and characterization of 588 forensic-quality haplotypes representing three U.S. populations.Forensic Sci Int Genet 14, 141-155 (2015).
Khan, N.A. et al. Established mitochondrial DNA mutations occurs in diverse mitochondrial haplogroups among Indians with Leber's hereditary optic neuropathy. Unpublished (2012).
Kloss-Brandstätter, A. et al. Somatic mutations throughout the entire mitochondrial genome are associated with elevated PSA levels in prostate cancer patients. Am J Hum Genet 87(6), 802-812 (2010).
Kujanova, M. et al. Near Eastern Neolithic genetic input in a small oasis of the Egyptian Western Desert. Am J Phys Anthropol 140, 336-346 (2009).
Li, S. et al. Variation and association to diabetes in 2000 full mtDNA sequences mined from an exome study in a Danish population. Eur J Hum Genet 22, 1040-1045 (2014).
Li, Y.C. et al. Ancient inland human dispersals from Myanmar into interior East Asia since the Late Pleistocene. Sci Rep 5, 9472 (2015).
Lippold, S. et al. Human paternal and maternal demographic histories: insights from high-resolution Y chromosome and mtDNA sequences. Investig Genet 5(1), 13 (2014).
Lipson, M. et al. Parallel palaeogenomic transects reveal complex genetic history of early European farmers. Nature 551(7680), 368 (2017).
Malyarchuk, B. et al. Mitochondrial DNA phylogeny in Eastern and Western Slavs. Mol Biol Evol 25(8), 1651-1658 (2008).
Margaryan, A. et al. Eight Millennia of Matrilineal Genetic Continuity in the South Caucasus. Curr Biol 27(13), 2023-2028 (2017).
Mathieson, I. et al. The genomic history of southeastern Europe. Nature 555(7695), 197 (2018).
McGeehan, R.E. et al. Deep sequencing reveals the mitochondrial DNA variation landscapes of breast-to-brain metastasis blood samples. Mitochondrial DNA A DNA Mapp Seq Anal 29(5), 703-713 (2018)
Musilova, E. et al. Population history of the Red Sea – genetic exchanges between the Arabian Peninsula and East Africa signaled in the mitochondrial DNA HV1 haplogroup. Am J Phys Anthropol 145(4), 592-8 (2011).
Narasimhan, V.M. et al.The genomic formation of South and Central Asia. bioRxiv (2018).
Olalde, I. et al. The Beaker phenomenon and the genomic transformation of northwest Europe. Nature 555(7695), 190 (2018).
Olivieri, A. et al. Mitogenome diversity in Sardinians: a genetic window onto an Island’s past. Mol Bio Evol 34(5), 1230-1239 (2017).
Palanichamy, M.G. et al.Phylogeny of mitochondrial DNA macrohaplogroup N in India, based on complete sequencing: implications for the peopling of South Asia. Am J Hum Genet 75(6), 966-978 (2004).
Palanichamy, M.G. et al. West Eurasian mtDNA lineages in India: an insight into the spread of the Dravidian language and the origins of the caste system. Hum genet 134(6), 637-647 (2015).
Raule, N. et al. The co-occurrence of mtDNA mutations on different oxidative phosphorylation subunits, not detected by haplogroup analysis, affects human longevity and is population specific. Aging Cell 13 (3), 401-407 (2014).
Schönberg, A. et al. High-throughput sequencing of complete human mtDNA genomes from the Caucasus and West Asia: High diversity and demographic inferences. Eur J Hum Genet 19, 988-994 (2011).
Sequeira, A. et al. Mitochondrial mutations in subjects with psychiatric disorders. PLoS One 10, e0127280 (2015).
Sukernik, R.I. et al. Mitochondrial genome diversity in the Tubalar, Even, and Ulchi: contribution to prehistory of native Siberians and their affinities to Native Americans. Am J Phys Anthropol 148(1), 123-38 (2012).
Veeramah, K.R. et al. Population genomic analysis of elongated skulls reveals extensive female-biased immigration in Early Medieval Bavaria. Proc Natl Acad Sci USA 115(13), 3494-3499 (2018).
Vyas, D.N. et al. Bayesian analyses of Yemeni mitochondrial genomes suggest multiple migration events with Africa and Western Eurasia. Am J Phys Anthropol 159(3), 382-93 (2016).
van der, Walt. et al. Characterization of mtDNA variation in a cohort of South African paediatric patients with mitochondrial disease. Eur J Hum Genet 20, 650-656 (2012).
Zaragoza, M.V. et al. Mitochondrial DNA variant discovery and evaluation in human Cardiomyopathies through next-generation sequencing. PLoS One 5(8), e12295 (2010).
